# Supplementary material for: Whole-genome sequences restore the original classification of dabbling ducks (genus Anas)
Source: Genet Sel Evol. 2024 May 13;56:37. doi: 10.1186/s12711-024-00904-8 (PMC11089735; doi:10.1186/s12711-024-00904-8)
Supplement: Supplementary file 2 — Additional file 2: Table S1. Results of the ABBA-BABA statistics. [file 12711_2024_904_MOESM2_ESM.xlsx]

## Sheet: Sheet1
Pop1	Pop2	Pop3	Pop4	D-stat	Z	BABA	ABBA	#_of_SNPs_that_all_populations_have_data
Pek	SC	TL	O	0.1287	12.731	1430589	1104227	60841735
Pek	SF	TL	O	0.1258	12.156	1396977	1084760	60838639
Pek	SC	TB	O	0.1283	12.720	1432799	1106822	60974990
Pek	SF	TB	O	0.1253	12.153	1399530	1087796	60970793
SX	SC	TL	O	0.1334	13.107	1426424	1090709	60819134
SX	SF	TL	O	0.1305	12.543	1393309	1071714	60815948
SX	SC	TB	O	0.1336	13.108	1429737	1092795	60951968
SX	SF	TB	O	0.1306	12.553	1396896	1074189	60947724
AP	SC	TL	O	0.1345	13.304	1426162	1087955	60799989
AP	SF	TL	O	0.1316	12.722	1392849	1068913	60797046
AP	SC	TB	O	0.1348	13.316	1429794	1090017	60933419
AP	SF	TB	O	0.1318	12.740	1396714	1071336	60929502
AZ	SC	TL	O	0.1207	11.833	1418019	1112453	60711440
AZ	SF	TL	O	0.1175	11.245	1384825	1093553	60708330
AZ	SC	TB	O	0.1209	11.834	1421197	1114488	60844671
AZ	SF	TB	O	0.1176	11.252	1388328	1096083	60840596
AA	SC	TL	O	0.1364	13.339	1424009	1082214	60804512
AA	SF	TL	O	0.1336	12.775	1390109	1062369	60802085
AA	SC	TB	O	0.1367	13.368	1427549	1084052	60936939
AA	SF	TB	O	0.1339	12.815	1393890	1064603	60933520
AC	SC	TL	O	0.1377	13.674	1424549	1079625	60763112
AC	SF	TL	O	0.1352	13.104	1389121	1058305	60761478
AC	SC	TB	O	0.138	13.703	1428017	1081599	60895655
AC	SF	TB	O	0.1354	13.143	1392638	1060498	60893002
MF	SC	TL	O	0.1337	12.762	1393602	1064943	60714328
MF	SF	TL	O	0.1314	12.209	1353780	1039233	60712081
MF	SC	TB	O	0.1339	12.774	1396952	1066990	60846253
MF	SF	TB	O	0.1316	12.231	1357169	1041437	60842909
Note: Pek: Pekin; AP: Anas platyrhynchos; AZ: Anas zonorhyncha; AA: Anas acuta; AC: Anas crecca; MF: Mareca falcata; SC: Spatula clypeata; SF: Sibirionetta formosa; TL: Tachyeres brachypterus; O: Cairina moschata.
