# Supplementary material for: Whole-genome sequences restore the original classification of dabbling ducks (genus Anas)
Source: Genet Sel Evol. 2024 May 13;56:37. doi: 10.1186/s12711-024-00904-8 (PMC11089735; doi:10.1186/s12711-024-00904-8)
Supplement: Supplementary file 3 — Additional file 3: Table S2. Average genetic distances between nodes in different genome regions. [file 12711_2024_904_MOESM3_ESM.xlsx]

## Sheet: Sheet1
Data Type	Number of Windows	Average distance (Tachyeres-MRCA of Tachyeres&SF&SC)	Average distance (Sub-Anas-MRCA of Sub-Anas&SF&SC)
Window trees (topo1)	15606	0.011822	0.001384
Window trees (topo2)	25485	0.009425	0.001472
Windows trees (Chr2:105-109Mb) (topo2)	295	0.013007	0.003903
Whole-genome 4D-site tree (topo1)	1	0.013875	0.002183
Chr2:105-109Mb (topo2)	1	0.013331	0.003916
Note: The Sub-Anas here includes Pekin, SX, Anas platyrhynchos, Anas zonorhyncha, Anas acuta, Anas crecca, and Mareca falcata.
