# Supplementary material for: Whole-genome sequences restore the original classification of dabbling ducks (genus Anas)
Source: Genet Sel Evol. 2024 May 13;56:37. doi: 10.1186/s12711-024-00904-8 (PMC11089735; doi:10.1186/s12711-024-00904-8)
Supplement: Supplementary file 4 — Additional file 4: Table S3. Introgression and resistant introgression regions of interest and their related genes. [file 12711_2024_904_MOESM4_ESM.xlsx]

## Sheet: Sheet1
Chromosome	Region type	Region start	Region end	Gene-start	Gene-end	Gene-strand	Gene symbol
chr02	NonIntro region of interest	159510000	159520000	159457703	159540150	+	LOC101797856
chr03	NonIntro region of interest	12490000	12500000	12492361	12500813	-	SRF
chr03	NonIntro region of interest	117190000	117200000	117170655	117220974	+	NCOA1
chr03	NonIntro region of interest	117244139	117254139	117244179	117249978	-	DNAJC27
chr03	NonIntro region of interest	117244139	117254139	117250254	117282712	+	EFR3B
chr04	NonIntro region of interest	384621	394621	380587	431779	+	DCTN1
chr04	NonIntro region of interest	405531	415531	380587	431779	+	DCTN1
chr04	NonIntro region of interest	425531	435531	380587	431779	+	DCTN1
chr04	NonIntro region of interest	425531	435531	431868	436091	+	NOP56
chr05	NonIntro region of interest	3030000	3040000	3027364	3055747	-	TRIM9
chr06	NonIntro region of interest	23190000	23200000	23189409	23191169	+	EXOSC1
chr06	NonIntro region of interest	23190000	23200000	23191087	23193756	-	PGAM1
chr06	NonIntro region of interest	23190000	23200000	23193748	23203872	+	RRP12
chr07	NonIntro region of interest	32110000	32120000	32106974	32118668	-	CEP70
chr07	NonIntro region of interest	32110000	32120000	32118670	32127377	+	FAIM
chr07	NonIntro region of interest	32110000	32120000	32118782	32137544	-	PARP9
chr07	NonIntro region of interest	32140000	32150000	32132454	32145143	+	DTX3L
chr07	NonIntro region of interest	32140000	32150000	32146914	32165370	+	LOC101789908
chr07	NonIntro region of interest	32170000	32180000	32165563	32180568	+	ATG9A
chr07	NonIntro region of interest	32170000	32180000	32166550	32172210	-	ANKZF1
chr07	NonIntro region of interest	32200000	32210000	32189843	32202520	-	RETREG2
chr07	NonIntro region of interest	32200000	32210000	32202665	32207667	+	CNPPD1
chr07	NonIntro region of interest	32200000	32210000	32208409	32211662	+	SLC23A3
chr07	NonIntro region of interest	32260000	32270000	32258990	32264517	+	LOC113844202
chr07	NonIntro region of interest	32260000	32270000	32265932	32285421	+	CFAP65
chr07	NonIntro region of interest	32370000	32380000	32368067	32373647	-	PRKAG3
chr07	NonIntro region of interest	32370000	32380000	32373659	32409283	-	TTLL4
chr08	NonIntro region of interest	9320000	9330000	9287961	9357161	-	PACS2
chr10	NonIntro region of interest	15280000	15290000	15214667	15311220	-	XPNPEP2
chr10	NonIntro region of interest	15280000	15290000	15284131	15288659	-	UTP14A
chr10	NonIntro region of interest	15280000	15290000	15288911	15301514	+	ZDHHC9
chr18	NonIntro region of interest	6530000	6540000	6525810	6530135	-	NAIF1
chr18	NonIntro region of interest	6530000	6540000	6530570	6553012	+	SLC25A25
chr19	NonIntro region of interest	8370000	8380000	8373448	8383267	+	ST6GALNAC2
chr19	NonIntro region of interest	8380000	8390000	8373448	8383267	+	ST6GALNAC2
chr19	NonIntro region of interest	8440000	8450000	8433147	8449267	+	RHBDF2
chr19	NonIntro region of interest	8440000	8450000	8449364	8451377	-	AANAT
chr19	NonIntro region of interest	8450000	8460000	8449364	8451377	-	AANAT
chr19	NonIntro region of interest	8460000	8470000	8460105	8517590	+	UBE2O
chr21	NonIntro region of interest	1270000	1280000	1260871	1273610	+	SNPH
chr21	NonIntro region of interest	1270000	1280000	1273674	1279245	-	SDCBP2
chr21	NonIntro region of interest	1270000	1280000	1279756	1288498	-	FKBP1A
chr23	NonIntro region of interest	3895707	3905707	3891506	3899463	+	uncharacterized
chr23	NonIntro region of interest	3895707	3905707	3900389	3901720	-	LOC110354773
chr23	NonIntro region of interest	3895707	3905707	3902934	3917212	-	SFTPC
chr23	NonIntro region of interest	3895707	3905707	3904467	3909141	+	LGI3
chr25	NonIntro region of interest	3780000	3790000
chr25	NonIntro region of interest	3810574	3820574	3810617	3821988	+	USP2
chr25	NonIntro region of interest	3820574	3830574	3810617	3821988	+	USP2
chr25	NonIntro region of interest	3820574	3830574	3822984	3827315	+	LOC113839837
chr25	NonIntro region of interest	3820574	3830574	3827639	3830264	+	C1QTNF5
chr25	NonIntro region of interest	3850574	3860574	3849616	3885772	-	CBL
chr25	NonIntro region of interest	3860574	3870574	3849616	3885772	-	CBL
chr26	NonIntro region of interest	1400285	1410285	1385346	1447395	+	MEF2D
chr28	NonIntro region of interest	5950000	5960000	5955589	5969450	-	RND2
chr28	NonIntro region of interest	5990000	6000000	5986089	5991376	-	LOC101790937
chr28	NonIntro region of interest	5990000	6000000	5991825	5994890	-	IFI35
chr28	NonIntro region of interest	5990000	6000000	5995404	5998086	-	RPL27
chr28	NonIntro region of interest	5990000	6000000	5997777	6002006	-	RUNDC1
chr28	NonIntro region of interest	6000000	6010000	5997777	6002006	-	RUNDC1
chr28	NonIntro region of interest	6000000	6010000	6002181	6004934	+	PTGES3L
chr28	NonIntro region of interest	6000000	6010000	6002201	6009816	+	LOC101791669
chr28	NonIntro region of interest	6000000	6010000	6002597	6015561	-	G6PC1
chr28	NonIntro region of interest	6070000	6080000	6070171	6074233	-	RAMP2
chr28	NonIntro region of interest	6070000	6080000	6076032	6090716	+	EZH1
chr28	NonIntro region of interest	6080000	6090000	6076032	6090716	+	EZH1
chr28	NonIntro region of interest	6128682	6138682	6124766	6134014	+	RETREG3
chr28	NonIntro region of interest	6128682	6138682	6135357	6139025	+	NAGLU
chr28	NonIntro region of interest	6340000	6350000	6300413	6367361	+	SRCIN1
chr01	Intro region of interest	34860000	34870000	34859072	34950853	+	PCDH17
chr01	Intro region of interest	34860000	34870000	34859072	34950853	+	PCDH17
chr01	Intro region of interest	41890000	41900000	41822733	42190701	-	DACH1
chr01	Intro region of interest	41890000	41900000	41822733	42190701	-	DACH1
chr01	Intro region of interest	130700000	130710000	130528328	130822559	+	SOX5
chr01	Intro region of interest	130700000	130710000	130528328	130822559	+	SOX5
chr01	Intro region of interest	130720000	130730000	130528328	130822559	+	SOX5
chr01	Intro region of interest	130720000	130730000	130528328	130822559	+	SOX5
chr01	Intro region of interest	130790000	130800000	130528328	130822559	+	SOX5
chr01	Intro region of interest	130790000	130800000	130528328	130822559	+	SOX5
chr01	Intro region of interest	130800000	130810000	130528328	130822559	+	SOX5
chr01	Intro region of interest	130800000	130810000	130528328	130822559	+	SOX5
chr01	Intro region of interest	130810000	130820000	130528328	130822559	+	SOX5
chr01	Intro region of interest	130810000	130820000	130528328	130822559	+	SOX5
chr01	Intro region of interest	197870000	197880000	197692733	198049331	-	PCLO
chr01	Intro region of interest	197870000	197880000	197692733	198049331	-	PCLO
chr02	Intro region of interest	59410000	59420000	59413458	59434315	+	INHBA
chr02	Intro region of interest	59410000	59420000	59413458	59434315	+	INHBA
chr02	Intro region of interest	62570000	62580000	62493477	62653295	+	BMPER
chr02	Intro region of interest	62570000	62580000	62493477	62653295	+	BMPER
chr02	Intro region of interest	128980000	128990000	128978323	129130173	+	ZFHX4
chr02	Intro region of interest	128980000	128990000	128978323	129130173	+	ZFHX4
chr02	Intro region of interest	128990000	129000000	128978323	129130173	+	ZFHX4
chr02	Intro region of interest	128990000	129000000	128978323	129130173	+	ZFHX4
chr02	Intro region of interest	129000000	129010000	128978323	129130173	+	ZFHX4
chr02	Intro region of interest	129000000	129010000	128978323	129130173	+	ZFHX4
chr02	Intro region of interest	129050000	129060000	128978323	129130173	+	ZFHX4
chr02	Intro region of interest	129050000	129060000	128978323	129130173	+	ZFHX4
chr02	Intro region of interest	129060000	129070000	128978323	129130173	+	ZFHX4
chr02	Intro region of interest	129060000	129070000	128978323	129130173	+	ZFHX4
chr02	Intro region of interest	129070000	129080000	128978323	129130173	+	ZFHX4
chr02	Intro region of interest	129070000	129080000	128978323	129130173	+	ZFHX4
chr02	Intro region of interest	129080000	129090000	128978323	129130173	+	ZFHX4
chr02	Intro region of interest	129080000	129090000	128978323	129130173	+	ZFHX4
chr02	Intro region of interest	129113125	129123125	128978323	129130173	+	ZFHX4
chr02	Intro region of interest	129113125	129123125	128978323	129130173	+	ZFHX4
chr02	Intro region of interest	129123125	129133125	128978323	129130173	+	ZFHX4
chr02	Intro region of interest	129123125	129133125	128978323	129130173	+	ZFHX4
chr03	Intro region of interest	78480000	78490000	78335117	78507688	+	EPHA7
chr03	Intro region of interest	78480000	78490000	78335117	78507688	+	EPHA7
chr04	Intro region of interest	21090000	21100000	20802852	21095362	+	PCDH7
chr04	Intro region of interest	21090000	21100000	20802852	21095362	+	PCDH7
chr04	Intro region of interest	37290000	37300000	37289838	37328364	+	PCDH10
chr04	Intro region of interest	37290000	37300000	37289838	37328364	+	PCDH10
chr04	Intro region of interest	37311549	37321549	37289838	37328364	+	PCDH10
chr04	Intro region of interest	37311549	37321549	37289838	37328364	+	PCDH10
chr05	Intro region of interest	13880000	13890000
chr05	Intro region of interest	13880000	13890000
chr05	Intro region of interest	21510000	21520000
chr05	Intro region of interest	21510000	21520000
chr05	Intro region of interest	40600000	40610000	40559589	40730891	+	MEIS2
chr05	Intro region of interest	40600000	40610000	40559589	40730891	+	MEIS2
chr05	Intro region of interest	40660000	40670000	40559589	40730891	+	MEIS2
chr05	Intro region of interest	40660000	40670000	40559589	40730891	+	MEIS2
chr05	Intro region of interest	40680000	40690000	40559589	40730891	+	MEIS2
chr05	Intro region of interest	40680000	40690000	40559589	40730891	+	MEIS2
chr05	Intro region of interest	40710000	40720000	40559589	40730891	+	MEIS2
chr05	Intro region of interest	40710000	40720000	40559589	40730891	+	MEIS2
chr05	Intro region of interest	40720000	40730000	40559589	40730891	+	MEIS2
chr05	Intro region of interest	40720000	40730000	40559589	40730891	+	MEIS2
chr05	Intro region of interest	43400000	43410000	43403425	43403982	+	LOC112531790
chr05	Intro region of interest	43400000	43410000	43403425	43403982	+	LOC112531790
chr05	Intro region of interest	65960000	65970000	65817564	65976927	+	TEAD1
chr05	Intro region of interest	65960000	65970000	65817564	65976927	+	TEAD1
chr07	Intro region of interest	16650000	16660000	16639973	16660920	-	HNRNPA3
chr07	Intro region of interest	16650000	16660000	16639973	16660920	-	HNRNPA3
chr07	Intro region of interest	16780000	16790000
chr07	Intro region of interest	16780000	16790000
chr07	Intro region of interest	16830000	16840000
chr07	Intro region of interest	16830000	16840000
chr07	Intro region of interest	21620000	21630000
chr07	Intro region of interest	21620000	21630000
chr08	Intro region of interest	580000	590000
chr08	Intro region of interest	580000	590000
chr08	Intro region of interest	18670000	18680000	18676399	18676956	-	LOC112531790
chr08	Intro region of interest	18670000	18680000	18676399	18676956	-	LOC112531790
chr08	Intro region of interest	18680000	18690000
chr08	Intro region of interest	18680000	18690000
chr08	Intro region of interest	18700000	18710000	18703292	18868485	-	ADGRL2
chr08	Intro region of interest	18700000	18710000	18703292	18868485	-	ADGRL2
chr08	Intro region of interest	18710000	18720000	18703292	18868485	-	ADGRL2
chr08	Intro region of interest	18710000	18720000	18703292	18868485	-	ADGRL2
chr08	Intro region of interest	18840000	18850000	18703292	18868485	-	ADGRL2
chr08	Intro region of interest	18840000	18850000	18703292	18868485	-	ADGRL2
chr08	Intro region of interest	18870000	18880000
chr08	Intro region of interest	18870000	18880000
chr08	Intro region of interest	18880000	18890000
chr08	Intro region of interest	18880000	18890000
chr11	Intro region of interest	1750000	1760000	1742543	1809610	+	GALK2
chr11	Intro region of interest	1750000	1760000	1742543	1809610	+	GALK2
chr12	Intro region of interest	6700000	6710000	6351201	6861288	-	WWOX
chr12	Intro region of interest	6700000	6710000	6351201	6861288	-	WWOX
chr12	Intro region of interest	7020000	7030000
chr12	Intro region of interest	7020000	7030000
chr12	Intro region of interest	7080000	7090000	7079386	7158297	+	ADAMTS18
chr12	Intro region of interest	7080000	7090000	7079386	7158297	+	ADAMTS18
chr12	Intro region of interest	7820000	7830000
chr12	Intro region of interest	7820000	7830000
chr12	Intro region of interest	8643433	8653433
chr12	Intro region of interest	8643433	8653433
chr12	Intro region of interest	20900000	20910000
chr12	Intro region of interest	20900000	20910000
chr14	Intro region of interest	20240000	20250000
chr14	Intro region of interest	20240000	20250000
chr15	Intro region of interest	10250000	10260000	10183184	10250187	-	CPPED1
chr15	Intro region of interest	10250000	10260000	10183184	10250187	-	CPPED1
chr15	Intro region of interest	10270000	10280000	10269095	10472249	+	SHISA9
chr15	Intro region of interest	10270000	10280000	10269095	10472249	+	SHISA9
chr18	Intro region of interest	280000	290000
chr18	Intro region of interest	280000	290000
chr18	Intro region of interest	407400	417400	407956	517111	-	LMX1B
chr18	Intro region of interest	407400	417400	407956	517111	-	LMX1B
chr22	Intro region of interest	7950000	7960000
chr22	Intro region of interest	7950000	7960000
chr24	Intro region of interest	189139	199139
chr24	Intro region of interest	189139	199139
